# Supplementary material for: Neutralizing and Enhancing Epitopes of the SARS-CoV-2 Receptor-Binding Domain (RBD) Identified by Nanobodies
Source: Viruses. 2023 May 26;15(6):1252. doi: 10.3390/v15061252 (PMC10301551; doi:10.3390/v15061252)
Supplement: Supplementary file 1 [file viruses-15-01252-s001.zip]

Archive with 17 entries (17 files):
- 1. VH103 wuhan.tif
- 10. VH105 omicron.tif
- 11. VH114 omicron.tif
- 12. VH278 omicron.tif
- 2. VH105 wuhan.tif
- 3. VH114 wuhan.tif
- 4. VH278 wuhan.tif
- 5. VH103 delta.tif
- 6. VH105 delta.tif
- 7. VH114 delta.tif
- 8. VH278 delta.tif
- 9. VH103 omicron.tif
- Supplementary Table 1.xlsx
- Supplementary Table 2. Optical density of experiment for determining EC50 of nanobodies.xlsx
- Unprocessed 1A.tif
- Unprocessed 1B.tiff
- Unprocessed 2A.tif
