# Supplementary material for: Neutralizing and Enhancing Epitopes of the SARS-CoV-2 Receptor-Binding Domain (RBD) Identified by Nanobodies
Source: Viruses. 2023 May 26;15(6):1252. doi: 10.3390/v15061252 (PMC10301551; doi:10.3390/v15061252)
Supplement: Supplementary file 1 [file viruses-15-01252-s001.zip › Supplementary Table 1.xlsx]

## Sheet: Wuhan
		p values
			VH103 (µM)						VH105 (µM)						VH114 (µM)						VH278 (µM)
			0	0.25	0.5	1	1.5	2	0	0.25	0.5	1	1.5	2	0	0.25	0.5	1	1.5	2	0	0.25	0.5	1	1.5	2
p values	VH103 (µM)	0	NS	NS	NS	0.0004	0.0001	<0.0001	NS	NS	NS	NS	0.0189	<0.0001	NS	NS	0.0006	<0.0001	<0.0001	<0.0001	NS	0.0026	0.0003	<0.0001	<0.0001	<0.0001
		0.25	NS	NS	NS	0.0009	0.0002	<0.0001	NS	NS	NS	NS	0.0357	<0.0001	NS	NS	0.0003	<0.0001	<0.0001	<0.0001	0.0026	NS	0.0001	<0.0001	<0.0001	<0.0001
		0.5	NS	NS	NS	NS	NS	0.0003	NS	NS	NS	NS	NS	<0.0001	0.0006	0.0003	NS	<0.0001	<0.0001	<0.0001	0.0003	0.0001	NS	<0.0001	<0.0001	<0.0001
		1	0.0004	0.0009	NS	na	NS	NS	NS	NS	NS	NS	NS	0.0089	<0.0001	<0.0001	<0.0001	NS	<0.0001	<0.0001	<0.0001	<0.0001	<0.0001	NS	<0.0001	<0.0001
		1.5	0.0001	0.0002	NS	NS	NS	NS	0.0189	0.0357	NS	NS	NS	NS	<0.0001	<0.0001	<0.0001	<0.0001	NS	<0.0001	<0.0001	<0.0001	<0.0001	<0.0001	NS	<0.0001
		2	<0.0001	<0.0001	0.0003	NS	NS	NS	<0.0001	<0.0001	<0.0001	0.0089	NS	NS	<0.0001	<0.0001	<0.0001	<0.0001	<0.0001	NS	<0.0001	<0.0001	<0.0001	<0.0001	<0.0001	NS
	VH105 (µM)	0	NS	NS	NS	0.0004	0.0001	<0.0001	NS	NS	NS	NS	0.0189	<0.0001	NS	0.0075	0.0006	<0.0001	<0.0001	<0.0001	NS	0.0026	0.0003	<0.0001	<0.0001	<0.0001
		0.25	NS	NS	NS	NS	0.0209	<0.0001	NS	NS	NS	NS	NS	<0.0001	0.0075	NS	<0.0001	<0.0001	<0.0001	<0.0001	0.0026	NS	<0.0001	<0.0001	<0.0001	<0.0001
		0.5	NS	NS	NS	NS	NS	<0.0001	NS	NS	NS	NS	NS	<0.0001	0.0006	<0.0001	NS	<0.0001	<0.0001	<0.0001	0.0003	<0.0001	NS	<0.0001	<0.0001	<0.0001
		1	0.0004	NS	NS	NS	NS	0.0001	NS	NS	NS	NS	NS	<0.0001	<0.0001	<0.0001	<0.0001	NS	<0.0001	<0.0001	<0.0001	<0.0001	<0.0001	NS	<0.0001	<0.0001
		1.5	0.0001	0.0209	NS	NS	NS	0.0145	0.0189	NS	NS	NS	NS	0.0002	<0.0001	<0.0001	<0.0001	<0.0001	NS	<0.0001	<0.0001	<0.0001	<0.0001	<0.0001	NS	<0.0001
		2	<0.0001	<0.0001	<0.0001	0.0001	0.0145	NS	<0.0001	<0.0001	<0.0001	<0.0001	0.0002	NS	<0.0001	<0.0001	<0.0001	<0.0001	<0.0001	NS	NS	<0.0001	<0.0001	<0.0001	<0.0001	NS
	VH114 (µM)	0	NS	NS	NS	0.0004	0.0001	<0.0001	NS	NS	NS	NS	0.0189	<0.0001	NS	NS	0.0006	<0.0001	<0.0001	<0.0001	NS	0.0026	0.0003	<0.0001	<0.0001	<0.0001
		0.25	NS	NS	0.0004	<0.0001	<0.0001	<0.0001	NS	NS	0.0015	0.001	<0.0001	<0.0001	NS	NS	NS	0.0097	0.0049	0.0024	0.0026	NS	NS	0.0053	0.0037	0.0024
		0.5	NS	0.0004	NS	<0.0001	<0.0001	<0.0001	NS	0.0015	NS	<0.0001	<0.0001	<0.0001	0.0006	NS	NS	NS	NS	NS	0.0003	NS	NS	NS	NS	NS
		1	0.0004	<0.0001	<0.0001	NS	<0.0001	<0.0001	NS	0.001	<0.0001	NS	<0.0001	<0.0001	<0.0001	0.0097	NS	NS	NS	NS	<0.0001	0.0053	NS	NS	NS	NS
		1.5	0.0001	<0.0001	<0.0001	<0.0001	NS	<0.0001	0.0189	<0.0001	<0.0001	<0.0001	NS	<0.0001	<0.0001	0.0049	NS	NS	NS	NS	<0.0001	0.0037	NS	NS	NS	NS
		2	<0.0001	<0.0001	<0.0001	<0.0001	<0.0001	NS	<0.0001	<0.0001	<0.0001	<0.0001	<0.0001	NS	<0.0001	0.0024	NS	NS	NS	NS	<0.0001	0.0024	NS	NS	NS	NS
	VH278 (µM)	0	NS	NS	NS	0.0005	0.0001	<0.0001	NS	NS	NS	NS	<0.0001	<0.0001	NS	NS	0.0006	<0.0001	0.0205	<0.0001	NS	0.0024	0.0003	<0.0001	<0.0001	<0.0001
		0.25	NS	NS	<0.0001	<0.0001	<0.0001	<0.0001	NS	NS	<0.0001	<0.0001	<0.0001	<0.0001	NS	NS	NS	NS	NS	NS	0.0024	NS	NS	NS	NS	NS
		0.5	NS	<0.0001	NS	<0.0001	<0.0001	<0.0001	NS	<0.0001	NS	<0.0001	<0.0001	<0.0001	0.0006	NS	NS	NS	NS	NS	0.0003	NS	NS	NS	NS	NS
		1	0.0005	<0.0001	<0.0001	NS	<0.0001	<0.0001	NS	<0.0001	<0.0001	NS	<0.0001	<0.0001	<0.0001	NS	NS	NS	NS	NS	<0.0001	NS	NS	NS	NS	NS
		1.5	0.0001	<0.0001	<0.0001	<0.0001	NS	<0.0001	<0.0001	<0.0001	<0.0001	<0.0001	NS	<0.0001	0.0205	NS	NS	NS	NS	NS	<0.0001	NS	NS	NS	NS	NS
		2	<0.0001	<0.0001	<0.0001	<0.0001	<0.0001	NS	<0.0001	<0.0001	<0.0001	<0.0001	<0.0001	NS	<0.0001	NS	NS	NS	NS	NS	<0.0001	NS	NS	NS	NS	NS

## Sheet: Omicron
		p values
			VH103 (µM)						VH105 (µM)						VH114 (µM)						VH278 (µM)
			0	0.25	0.5	1	1.5	2	0	0.25	0.5	1	1.5	2	0	0.25	0.5	1	1.5	2	0	0.25	0.5	1	1.5	2
p values	VH103 (µM)	0	NS	NS	NS	<0.0001	<0.0001	<0.0001	NS	NS	NS	0.0009	<0.0001	<0.0001	NS	NS	0.017	0.0014	0.0003	<0.0001	NS	NS	0.022	0.0004	<0.0001	<0.0001
		0.25	NS	NS	NS	0.0005	<0.0001	<0.0001	NS	NS	NS	0.0091	<0.0001	<0.0001	NS	NS	0.0019	0.0001	<0.0001	<0.0001	NS	NS	0.0025	<0.0001	<0.0001	<0.0001
		0.5	NS	NS	NS	NS	NS	0.0001	NS	NS	NS	NS	NS	0.0006	0.017	0.0019	NS	<0.0001	<0.0001	<0.0001	0.022	0.0025	NS	<0.0001	<0.0001	<0.0001
		1	<0.0001	0.0005	NS	NS	NS	NS	0.0009	0.0091	NS	NS	NS	NS	0.0014	0.0001	<0.0001	NS	<0.0001	<0.0001	0.0004	<0.0001	<0.0001	NS	<0.0001	<0.0001
		1.5	<0.0001	<0.0001	NS	NS	NS	NS	<0.0001	<0.0001	NS	NS	NS	NS	0.0003	<0.0001	<0.0001	<0.0001	NS	<0.0001	<0.0001	<0.0001	<0.0001	<0.0001	NS	<0.0001
		2	<0.0001	<0.0001	0.0001	NS	NS	NS	<0.0001	<0.0001	0.0006	NS	NS	NS	NS	<0.0001	<0.0001	<0.0001	<0.0001	<0.0001	<0.0001	<0.0001	<0.0001	<0.0001	<0.0001	NS
	VH105 (µM)	0	NS	NS	NS	<0.0001	<0.0001	<0.0001	NS	NS	NS	0.0009	<0.0001	<0.0001	NS	NS	0.017	0.0014	0.0003	<0.0001	NS	NS	0.022	0.0004	<0.0001	<0.0001
		0.25	NS	NS	NS	NS	0.0156	<0.0001	NS	NS	NS	NS	0.002	<0.0001	NS	NS	<0.0001	<0.0001	<0.0001	<0.0001	NS	NS	<0.0001	<0.0001	<0.0001	<0.0001
		0.5	NS	NS	NS	NS	NS	0.0002	NS	NS	NS	NS	NS	0.0009	0.017	<0.0001	NS	<0.0001	<0.0001	<0.0001	0.022	<0.0001	NS	<0.0001	<0.0001	<0.0001
		1	<0.0001	NS	NS	NS	NS	0.0202	0.0009	NS	NS	NS	NS	NS	0.0014	<0.0001	<0.0001	NS	<0.0001	<0.0001	0.0004	<0.0001	<0.0001	NS	<0.0001	<0.0001
		1.5	<0.0001	0.0156	NS	NS	NS	NS	<0.0001	0.002	NS	NS	NS	NS	0.0003	<0.0001	<0.0001	<0.0001	NS	<0.0001	<0.0001	<0.0001	<0.0001	<0.0001	NS	<0.0001
		2	<0.0001	<0.0001	0.0002	0.0202	NS	NS	<0.0001	<0.0001	0.0009	NS	NS	NS	<0.0001	<0.0001	<0.0001	<0.0001	<0.0001	NS	<0.0001	<0.0001	<0.0001	<0.0001	<0.0001	NS
	VH114 (µM)	0	NS	NS	NS	<0.0001	<0.0001	<0.0001	NS	NS	NS	0.0009	<0.0001	<0.0001	NS	NS	0.017	0.0014	0.0003	<0.0001	NS	NS	0.022	0.0004	<0.0001	<0.0001
		0.25	NS	NS	0.026	<0.0001	<0.0001	<0.0001	NS	NS	0.0185	0.0002	<0.0001	<0.0001	NS	NS	NS	0.0063	0.0014	<0.0001	NS	NS	NS	0.002	<0.0001	<0.0001
		0.5	NS	0.026	NS	<0.0001	<0.0001	<0.0001	NS	0.0185	NS	<0.0001	<0.0001	<0.0001	0.017	NS	NS	NS	NS	NS	0.022	NS	NS	NS	NS	NS
		1	<0.0001	<0.0001	<0.0001	NS	<0.0001	<0.0001	0.0009	0.0002	<0.0001	NS	<0.0001	<0.0001	0.0014	0.0063	NS	NS	NS	NS	0.0004	0.002	NS	NS	NS	NS
		1.5	<0.0001	<0.0001	<0.0001	<0.0001	NS	<0.0001	<0.0001	<0.0001	<0.0001	<0.0001	NS	<0.0001	0.0003	0.0014	NS	NS	NS	NS	<0.0001	<0.0001	NS	NS	NS	NS
		2	<0.0001	<0.0001	<0.0001	<0.0001	<0.0001	NS	<0.0001	<0.0001	<0.0001	<0.0001	<0.0001	NS	<0.0001	<0.0001	NS	NS	NS	NS	<0.0001	<0.0001	NS	NS	NS	NS
	VH278 (µM)	0	NS	NS	NS	<0.0001	<0.0001	<0.0001	NS	NS	NS	0.0009	<0.0001	<0.0001	NS	NS	0.017	0.0014	0.0003	<0.0001	NS	NS	0.022	0.0004	<0.0001	<0.0001
		0.25	NS	NS	0.0048	<0.0001	<0.0001	<0.0001	NS	NS	0.0033	<0.0001	<0.0001	<0.0001	NS	NS	NS	0.0334	0.0083	<0.0001	NS	NS	NS	0.0119	0.0002	<0.0001
		0.5	NS	0.0048	NS	<0.0001	<0.0001	<0.0001	NS	0.0033	NS	<0.0001	<0.0001	<0.0001	0.017	NS	NS	NS	NS	NS	0.022	NS	NS	NS	NS	NS
		1	<0.0001	<0.0001	<0.0001	NS	<0.0001	<0.0001	0.0009	<0.0001	<0.0001	NS	<0.0001	<0.0001	0.0014	0.0334	NS	NS	NS	NS	0.0004	0.0119	NS	NS	NS	NS
		1.5	<0.0001	<0.0001	<0.0001	<0.0001	NS	<0.0001	<0.0001	<0.0001	<0.0001	<0.0001	NS	<0.0001	0.0003	0.0083	NS	NS	NS	NS	<0.0001	0.0002	NS	NS	NS	NS
		2	<0.0001	<0.0001	<0.0001	<0.0001	<0.0001	NS	<0.0001	<0.0001	<0.0001	<0.0001	<0.0001	NS	<0.0001	<0.0001	NS	NS	NS	NS	<0.0001	<0.0001	NS	NS	NS	NS

## Sheet: Delta
		p values
			VH103 (µM)						VH105 (µM)						VH114 (µM)						VH278 (µM)
			0	0.25	0.5	1	1.5	2	0	0.25	0.5	1	1.5	2	0	0.25	0.5	1	1.5	2	0	0.25	0.5	1	1.5	2
p values	VH103 (µM)	0	NS	NS	NS	NS	0.0075	<0.0001	NS	NS	0.0061	<0.0001	<0.0001	<0.0001	NS	0.0138	0.0032	0.0006	<0.0001	<0.0001	NS	NS	NS	0.0092	0.0029	<0.0001
		0.25	NS	NS	NS	NS	NS	0.0153	NS	NS	<0.0001	<0.0001	<0.0001	<0.0001	0.0138	NS	<0.0001	<0.0001	<0.0001	<0.0001	NS	NS	0.0004	<0.0001	<0.0001	<0.0001
		0.5	NS	NS	NS	NS	NS	NS	0.0061	NS	NS	<0.0001	<0.0001	<0.0001	0.0032	<0.0001	NS	<0.0001	<0.0001	<0.0001	NS	0.0004	NS	<0.0001	<0.0001	<0.0001
		1	NS	NS	NS	NS	NS	NS	<0.0001	<0.0001	<0.0001	NS	<0.0001	<0.0001	0.0006	<0.0001	<0.0001	NS	<0.0001	<0.0001	0.0092	<0.0001	<0.0001	NS	<0.0001	<0.0001
		1.5	0.0075	NS	NS	NS	NS	NS	<0.0001	<0.0001	<0.0001	<0.0001	NS	<0.0001	<0.0001	<0.0001	<0.0001	<0.0001	<0.0001	<0.0001	0.0029	<0.0001	<0.0001	<0.0001	NS	<0.0001
		2	<0.0001	0.0153	NS	NS	NS	NS	<0.0001	<0.0001	<0.0001	<0.0001	<0.0001	NS	<0.0001	<0.0001	<0.0001	<0.0001	<0.0001	NS	<0.0001	<0.0001	<0.0001	<0.0001	<0.0001	NS
	VH105 (µM)	0	NS	NS	NS	NS	0.0075	<0.0001	NS	NS	0.0061	<0.0001	<0.0001	<0.0001	NS	0.0138	0.0032	0.0006	<0.0001	<0.0001	NS	NS	NS	0.0092	0.0029	<0.0001
		0.25	NS	NS	NS	NS	NS	0.0474	NS	NS	<0.0001	<0.0001	<0.0001	<0.0001	0.0138	NS	<0.0001	<0.0001	<0.0001	<0.0001	NS	NS	0.0168	<0.0001	<0.0001	<0.0001
		0.5	NS	NS	NS	NS	NS	NS	0.0061	NS	NS	<0.0001	<0.0001	<0.0001	0.0032	<0.0001	NS	<0.0001	<0.0001	<0.0001	NS	0.0168	NS	<0.0001	<0.0001	<0.0001
		1	NS	NS	NS	NS	0.0008	NS	<0.0001	<0.0001	<0.0001	NS	<0.0001	<0.0001	0.0006	<0.0001	<0.0001	NS	<0.0001	<0.0001	0.0092	<0.0001	<0.0001	NS	<0.0001	<0.0001
		1.5	0.0075	NS	NS	0.0008	NS	0.0102	<0.0001	<0.0001	<0.0001	<0.0001	NS	<0.0001	<0.0001	<0.0001	<0.0001	<0.0001	<0.0001	<0.0001	0.0029	<0.0001	<0.0001	<0.0001	NS	<0.0001
		2	<0.0001	0.0474	NS	NS	0.0102	NS	<0.0001	<0.0001	<0.0001	<0.0001	<0.0001	NS	<0.0001	<0.0001	<0.0001	<0.0001	<0.0001	NS	<0.0001	<0.0001	<0.0001	<0.0001	<0.0001	NS
	VH114 (µM)	0	NS	NS	NS	NS	0.0083	<0.0001	NS	NS	0.0068	<0.0001	<0.0001	<0.0001	NS	0.0125	0.0029	0.0005	<0.0001	<0.0001	NS	NS	NS	0.0083	0.0026	<0.0001
		0.25	NS	NS	<0.0001	<0.0001	<0.0001	<0.0001	NS	NS	<0.0001	<0.0001	<0.0001	<0.0001	0.0125	NS	NS	NS	NS	NS	NS	NS	NS	NS	NS	NS
		0.5	NS	<0.0001	NS	<0.0001	<0.0001	<0.0001	0.0068	NS	NS	<0.0001	<0.0001	<0.0001	0.0029	NS	NS	NS	NS	NS	NS	NS	NS	NS	NS	NS
		1	NS	<0.0001	<0.0001	NS	<0.0001	<0.0001	<0.0001	<0.0001	<0.0001	NS	<0.0001	<0.0001	0.0005	NS	NS	NS	NS	NS	0.0083	NS	NS	NS	NS	NS
		1.5	0.0083	<0.0001	<0.0001	<0.0001	NS	<0.0001	<0.0001	<0.0001	<0.0001	<0.0001	NS	<0.0001	<0.0001	NS	NS	NS	NS	NS	0.0026	NS	NS	NS	NS	NS
		2	<0.0001	<0.0001	<0.0001	<0.0001	<0.0001	NS	<0.0001	<0.0001	<0.0001	<0.0001	<0.0001	NS	<0.0001	NS	NS	NS	NS	NS	<0.0001	NS	NS	NS	NS	NS
	VH278 (µM)	0	NS	NS	NS	NS	0.0075	<0.0001	NS	NS	0.0061	<0.0001	<0.0001	<0.0001	NS	0.0138	0.0032	0.0006	<0.0001	<0.0001	NS	NS	NS	0.0092	0.0029	<0.0001
		0.25	NS	NS	0.0045	0.0009	<0.0001	<0.0001	NS	NS	<0.0001	<0.0001	<0.0001	<0.0001	0.0138	NS	NS	NS	0.0026	0.0001	NS	NS	NS	NS	NS	0.0017
		0.5	NS	0.0045	NS	<0.0001	<0.0001	<0.0001	0.0061	NS	NS	<0.0001	<0.0001	<0.0001	0.0032	NS	NS	NS	NS	0.0205	NS	NS	NS	NS	NS	NS
		1	NS	0.0009	<0.0001	NS	<0.0001	<0.0001	<0.0001	<0.0001	<0.0001	NS	<0.0001	<0.0001	0.0006	NS	NS	NS	NS	NS	0.0092	NS	NS	NS	NS	NS
		1.5	0.0075	<0.0001	<0.0001	<0.0001	NS	<0.0001	<0.0001	<0.0001	<0.0001	<0.0001	NS	<0.0001	<0.0001	0.0026	NS	NS	NS	NS	0.0029	NS	NS	NS	NS	NS
		2	<0.0001	<0.0001	<0.0001	<0.0001	<0.0001	NS	<0.0001	<0.0001	<0.0001	<0.0001	<0.0001	NS	<0.0001	0.0001	0.0205	NS	NS	NS	<0.0001	0.0017	NS	NS	NS	NS
