# Supplementary material for: Neutralizing and Enhancing Epitopes of the SARS-CoV-2 Receptor-Binding Domain (RBD) Identified by Nanobodies
Source: Viruses. 2023 May 26;15(6):1252. doi: 10.3390/v15061252 (PMC10301551; doi:10.3390/v15061252)
Supplement: Supplementary file 1 [file viruses-15-01252-s001.zip › Supplementary Table 2. Optical density of experiment for determining EC50 of nanobodies.xlsx]

## Sheet: Sheet1
Concentration (nM)	VH103			VH105			VH114			VH278
10000	1.64833	1.71633	1.69233	1.00833	1.02433	0.983333	2.60333	2.71733	2.72033	2.70633	2.70233	2.74633
1000	1.34333	1.32633	1.31033	0.892333	0.902333	0.904333	2.52433	2.64133	2.68333	2.67333	2.69533	2.69133
100	0.913333	1.03333	1.01233	0.688333	0.715333	0.649333	2.17933	2.30233	2.30133	2.27933	2.29933	2.37533
10	0.395333	0.385333	0.368333	0.418333	0.414333	0.385333	1.15533	1.29533	1.20333	0.970333	1.01033	1.08333
1	0.412333	0.413333	0.442333	0.410333	0.390333	0.428333	0.283333	0.320333	0.278333	0.228333	0.273333	0.330333
0.1	0.359333	0.368333	0.424333	0.341333	0.432333	0.381333	0.220333	0.234333	0.222333	0.122333	0.157333	0.116333
0.01	0.423333	0.391333	0.405333	0.381333	0.433333	0.345333	0.199333	0.227333	0.179333	0.109333	0.170333	0.190333
0.001	0.341333	0.381333	0.390333	0.357333	0.408333	0.387333	0.114333	0.148333	0.124333	0.147333	0.167333	0.160333
0.0001	0.331333	0.394333	0.433333	0.412333	0.371333	0.394333	0.090333	0.119333	0.086333	0.140333	0.175333	0.158333
1e-05	0.436333	0.403333	0.404333	0.378333	0.381333	0.386333	0.132333	0.116333	0.123333	0.087333	0.151333	0.176333
1e-06	0.419333	0.399333	0.413333	0.388333	0.422333	0.392333	0.049333	0.073333	0.113333	0.082333	0.086333	0.106333
1e-07	0.415333	0.423333	0.389333	0.402333	0.411333	0.404333	0.085333	0.087333	0.087333	0.049333	0.066333	0.068333
